# Supplementary material for: Filovirus receptor NPC1 contributes to species-specific patterns of ebolavirus susceptibility in bats
Source: eLife. 2015 Dec 23;4:e11785. doi: 10.7554/eLife.11785 (PMC4709267; doi:10.7554/eLife.11785)
Supplement: Supplementary file 4. — DOI: http://dx.doi.org/10.7554/eLife.11785.020 [file elife-11785-supp4.zip]

Archive with 1 entries (1 files):
- Supplementary file 4.rtf
