# Supplementary material for: Filovirus receptor NPC1 contributes to species-specific patterns of ebolavirus susceptibility in bats
Source: eLife. 2015 Dec 23;4:e11785. doi: 10.7554/eLife.11785 (PMC4709267; doi:10.7554/eLife.11785)
Supplement: Supplementary file 5. — Multiple sequence alignment showing synteny between sequences flanking filovirus NP-derived EVEs in the indicated bat genomes. (A) The region flanking the 5’ end of the EVE ortholog. (B) Amino acid sequence alignment of a conserved region within exogenous filovirus NP and the putative EVE ORFs found of these sequences (note: the E. helvum sequence in deleted in this region and is not shown). (C) Region flanking the 3’ end of the EVE ortholog. Nucleotide insertions that were present in only one sequence are not shown. EVE sequence is highlighted in grey. Accession numbers for EVE sequences are as follows; M. brandtii (ANKR01230743.1); M. lucifugus (AAPE02014310.1); M. davidii (ALWT01026193.1); E. fuscus (ALEH01076399.1); E. helvum (AWHC01132512.1); P. vampyrus (ABRP02039678.1); P. alecto (ALWS01163349.1); P. parnellii (AWGZ01223755.1). DOI: http://dx.doi.org/10.7554/eLife.11785.021 [file elife-11785-supp5.zip]

Archive with 1 entries (1 files):
- Supplementary file 5.rtf
